# Supplementary material for: Harnessing work-function-driven rotational steering for quantum state control in HCl dissociation on bimetallic alloys
Source: Chem Sci. 2026 Feb 4;17(12):6187–96. doi: 10.1039/d6sc00201c (PMC12869706; doi:10.1039/d6sc00201c)
Supplement: SC-017-D6SC00201C-s002 [file SC-017-D6SC00201C-s002.zip]

Archive with 19 entries (18 files):
- support/
- support/cu+water.bib
- support/FigS1_coordinate.eps
- support/FigS1_coordinate.pdf
- support/FigS2_cineb.eps
- support/FigS2_cineb.pdf
- support/FigS3_pes_converg.eps
- support/FigS3_pes_converg.pdf
- support/FigS4_2D_plot.eps
- support/FigS4_2D_plot.pdf
- support/FigS5_oritation_j_CuPt.eps
- support/FigS5_oritation_j_CuPt.pdf
- support/FigS6_AgPt_v1j.eps
- support/FigS6_AgPt_v1j.pdf
- support/FigS7_AgPt_v1jm.eps
- support/FigS7_AgPt_v1jm.pdf
- support/HCl+AgPtandCuPt_support.pdf
- support/HCl+AgPtandCuPt_support.tex
- support/rsc.bst
