# Supplementary material for: Harnessing work-function-driven rotational steering for quantum state control in HCl dissociation on bimetallic alloys
Source: Chem Sci. 2026 Feb 4;17(12):6187–96. doi: 10.1039/d6sc00201c (PMC12869706; doi:10.1039/d6sc00201c)
Supplement: SC-017-D6SC00201C-s002 [file SC-017-D6SC00201C-s002.zip › support/cu+water.bib]

@article{bacic,
   author = {Bacic, Z. and Light, J. C.},
   title = {Theoretical Methods for Rovibrational States of Floppy Molecules},
   journal = {Annu. Rev. Phys. Chem.},
   volume = {40},
   number = {1},
   pages = {469-498},
   year = {1989},
   type = {Journal Article}
}

@article{blochl1994,
   author = {Bl\"{o}chl, P. E.},
   title = {Projector augmented-wave method},
   journal = {Phys. Rev. B},
   volume = {50},
   number = {24},
   pages = {17953-17979},
   year = {1994},
   type = {Journal Article}
}

@article{HOCOnn,
   author = {Chen, J. and Xu, X. and Zhang, D. H.},
   title = {Communication: an accurate global potential energy surface for the OH + CO --> H + CO$_{2}$ reaction using neural networks},
   journal = {J. Chem. Phys.},
   volume = {138},
   number = {22},
   pages = {221104},
   year = {2013},
   type = {Journal Article}
}

@article{OH3nn,
   author = {Chen, J. and Xu, X. and Zhang, D. H.},
   title = {A global potential energy surface for the H$_{2}$ + OH <--> H$_{2}$O + H reaction using neural networks},
   journal = {J. Chem. Phys.},
   volume = {138},
   number = {15},
   pages = {154301},
   year = {2013},
   type = {Journal Article}
}

@article{colbert,
   author = {Colbert, Daniel T. and Miller, William H.},
   title = {A novel discrete variable representation for quantum mechanical reactive scattering via the S-matrix Kohn method},
   journal = {J. Chem. Phys.},
   volume = {96},
   number = {3},
   pages = {1982-1991},
   year = {1992},
   type = {Journal Article}
}

@article{fleck,
   author = {Fleck Jr., J. A. and Morris, J. R. and Feit, M. D.},
   title = {Time-dependent propagation of high energy laser beams through the atmosphere},
   journal = {Appl. Phys.},
   volume = {10},
   number = {2},
   pages = {129-160},
   year = {1976},
   type = {Journal Article}
}

@article{bina1,
   author = {Fu, B. and Zhang, D. H.},
   title = {A full-dimensional quantum dynamics study of the mode specificity in the H + HOD abstraction reaction},
   journal = {J. Chem. Phys.},
   volume = {142},
   number = {6},
   pages = {064314},
   year = {2015},
   type = {Journal Article}
}

@article{henkelman2000,
   author = {Henkelman, Graeme and Uberuaga, Blas P. and J\'{o}nsson, Hannes},
   title = {A climbing image nudged elastic band method for finding saddle points and minimum energy paths},
   journal = {J. Chem. Phys.},
   volume = {113},
   number = {22},
   pages = {9901-9904},
   year = {2000},
   type = {Journal Article}
}
@BOOK{CRC,
  title = {{CRC} {H}andbook of {C}hemistry and {P}hysics},
  publisher = {{CRC} {P}ress},
  year = { 2013},
  editor = {W. M. Haynes.},
  address = {{N}ew {Y}ork},
}

@BOOK{neb1,
  title = {{N}udged elastic band method for finding minimum
energy paths of transitions. {C}lassical and {Q}uantum {D}ynamics in {C}ondensed {P}hase {S}imulations},
  publisher = {{W}orld {S}cientific},
  year = {1998},
  editor = {B. J. Berne,  and G. Ciccotti,  and D. F. Coker.},
  address = {Singapore},
}

@BOOK{CMCK,
  author = {I. Chorkendorff and J. W. Niemantsverdriet},
  title = {{C}oncepts of {M}odern {C}atalysis and {K}inetics},
  publisher = {{W}iley-{VCH}},
  year = {2003},
  address = {Weinheim},
}


@article{kresse1996_1,
   author = {Kresse, G. and Furthmüller, J.},
   title = {Efficiency of ab-initio total energy calculations for metals and semiconductors using a plane-wave basis set},
   journal = {Comp. Mater. Sci.},
   volume = {6},
   number = {1},
   pages = {15-50},
   year = {1996},
   type = {Journal Article}
}

@article{kresse1996_2,
   author = {Kresse, G. and Furthmüller, J.},
   title = {Efficient iterative schemes for ab initio total-energy calculations using a plane-wave basis set},
   journal = {Phys. Rev. B},
   volume = {54},
   number = {16},
   pages = {11169-11186},
   year = {1996},
   type = {Journal Article}
}

@article{kresse1999,
   author = {Kresse, G. and Joubert, D.},
   title = {From ultrasoft pseudopotentials to the projector augmented-wave method},
   journal = {Phys. Rev. B},
   volume = {59},
   number = {3},
   pages = {1758-1775},
   year = {1999},
   type = {Journal Article}
}

@article{monk1976,
   author = {Monkhorst, Hendrik J. and Pack, James D.},
   title = {Special points for Brillouin-zone integrations},
   journal = {Phys. Rev. B},
   volume = {13},
   number = {12},
   pages = {5188-5192},
   year = {1976},
   type = {Journal Article}
}

@article{neuh1,
   author = {Neuhauser, Daniel and Baer, Michael},
   title = {The time-dependent Schr\"{o}dinger equation: Application of absorbing boundary conditions},
   journal = {J. Chem. Phys.},
   volume = {90},
   number = {8},
   pages = {4351-4355},
   year = {1989},
   type = {Journal Article}
}

@article{perdew1996,
   author = {Perdew, John P. and Burke, Kieron and Ernzerhof, Matthias},
   title = {Generalized Gradient Approximation Made Simple},
   journal = {Phys. Rev. Lett.},
   volume = {77},
   number = {18},
   pages = {3865-3868},
   year = {1996},
   type = {Journal Article}
}

@article{perdew1992,
   author = {Perdew, John P. and Jackson, Koblar A. and Pederson, Mark R. and Singh, D. J. and Fiolhais, Carlos},
   title = {Atoms, molecules, solids, and surfaces: Applications of the generalized gradient approximation for exchange and correlation},
   journal = {Phys. Rev. B},
   volume = {46},
   number = {11},
   pages = {6671-6687},
   year = {1992},
   type = {Journal Article}
}

@article{perdew2004,
   author = {Perdew, John P. and Tao, Jianmin and Staroverov, Viktor N. and Scuseria, Gustavo E.},
   title = {Meta-generalized gradient approximation: Explanation of a realistic nonempirical density functional},
   journal = {J. Chem. Phys.},
   volume = {120},
   number = {15},
   pages = {6898-6911},
   year = {2004},
   type = {Journal Article}
}

@article{perdew2009,
  title = {Workhorse Semilocal Density Functional for Condensed Matter Physics and Quantum Chemistry},
  author = {Perdew, John P. and Ruzsinszky, Adrienn and Csonka, G\'abor I. and Constantin, Lucian A. and Sun, Jianwei},
  journal = {Phys. Rev. Lett.},
  volume = {103},
  issue = {2},
  pages = {026403},
  numpages = {4},
  year = {2009},
  month = {Jul},
  publisher = {American Physical Society},
}


@article{beck1993,
   author = {Becke, Axel D.},
   title = {Density functional thermochemistry. III. The role of exact exchange},
   journal = {J. Chem. Phys.},
   volume = {98},
   number = {7},
   pages = {5648-5652},
   year = {1993},
   type = {Journal Article}
}


@article{hammer1999,
  title = {Improved adsorption energetics within density-functional theory using revised Perdew-Burke-Ernzerhof functionals},
  author = {Hammer, B. and Hansen, L. B. and N\o{}rskov, J. K.},
  journal = {Phys. Rev. B},
  volume = {59},
  issue = {11},
  pages = {7413--7421},
  year = {1999},
  month = {Mar},
  publisher = {American Physical Society},
}

@article{sharafeddin1995,
   author = {Sharafeddin, Omar A. and Light, John C.},
   title = {``Pointwise'' versus basis representations for two-dimensional spherical dynamics},
   journal = {J. Chem. Phys.},
   volume = {102},
   number = {9},
   pages = {3622-3628},
   year = {1995},
   type = {Journal Article}
}
@article{beck2003,
   author = {Beck, R. D. and Maroni, P. and Papageorgopoulos, D. C. and Dang, T. T. and Schmid, M. P. and Rizzo, T. R.},
   title = {Vibrational mode-specific reaction of methane on a nickel surface},
   journal = {Science},
   volume = {302},
   number = {5642},
   pages = {98-100},
   year = {2003},
   type = {Journal Article}
}

@article{bronikowski1991,
   author = {Bronikowski, Michael J. and Simpson, William R. and Girard, Bertrand and Zare, Richard N.},
   title = {Bond-specific chemistry: OD:OH product ratios for the reactions H+HOD(100) and H+HOD(001)},
   journal = {J. Chem. Phys.},
   volume = {95},
   number = {11},
   pages = {8647},
   year = {1991},
   type = {Journal Article}
}

@article{bronikowski1993,
   author = {Bronikowski, Michael J. and Simpson, William R. and Zare, Richard N.},
   title = {Comparison of reagent stretch vs bend excitation in the hydrogen atom + water-d2 reaction: an example of mode-selective chemistry},
   journal = {J. Phys. Chem.},
   volume = {97},
   number = {10},
   pages = {2204-2208},
   year = {1993},
   type = {Journal Article}
}

@article{chenli2012,
   author = {Chen, Li and Ueta, Hirokazu and Bisson, Regis and Beck, Rainer D.},
   title = {Vibrationally bond-selected chemisorption of methane isotopologues on Pt(111) studied by reflection absorption infrared spectroscopy},
   journal = {Faraday Discuss.},
   volume = {157},
   number = {0},
   pages = {285-295},
   year = {2012},
   type = {Journal Article}
}


@article{jackson2015,
   author = {Farjamnia, A. and Jackson, B.},
   title = {The dissociative chemisorption of water on Ni(111): Mode- and bond-selective chemistry on metal surfaces},
   journal = {J. Chem. Phys.},
   volume = {142},
   number = {23},
   pages = {234705},
   year = {2015},
   type = {Journal Article}
}

@article{bina2,
   author = {Fu, B. and Zhang, D. H.},
   title = {Mode specificity in the H + H$_{2}$O --> H$_{2}$ + OH reaction: a full-dimensional quantum dynamics study},
   journal = {J. Chem. Phys.},
   volume = {138},
   number = {18},
   pages = {184308},
   year = {2013},
   type = {Journal Article}
}

@article{bina1,
   author = {Fu, B. and Zhang, D. H.},
   title = {A full-dimensional quantum dynamics study of the mode specificity in the H + HOD abstraction reaction},
   journal = {J. Chem. Phys.},
   volume = {142},
   number = {6},
   pages = {064314},
   year = {2015},
   type = {Journal Article}
}

@article{jiang5,
   author = {Hundt, P. M. and Jiang, B. and van Reijzen, M. E. and Guo, H. and Beck, R. D.},
   title = {Vibrationally promoted dissociation of water on Ni(111)},
   journal = {Science},
   volume = {344},
   number = {6183},
   pages = {504-507},
   year = {2014},
   type = {Journal Article}
}

@article{jackson2014,
   author = {Jackson, B. and Nattino, F. and Kroes, G. J.},
   title = {Dissociative chemisorption of methane on metal surfaces: tests of dynamical assumptions using quantum models and ab initio molecular dynamics},
   journal = {J. Chem. Phys.},
   volume = {141},
   number = {5},
   pages = {054102},
   year = {2014},
   type = {Journal Article}
}

@article{jackson2011,
   author = {Jackson, B. and Nave, S.},
   title = {The dissociative chemisorption of methane on Ni(100): reaction path description of mode-selective chemistry},
   journal = {J. Chem. Phys.},
   volume = {135},
   number = {11},
   pages = {114701},
   year = {2011},
   type = {Journal Article}
}

@article{jackson2013,
   author = {Jackson, B. and Nave, S.},
   title = {The dissociative chemisorption of methane on Ni(111): the effects of molecular vibration and lattice motion},
   journal = {J. Chem. Phys.},
   volume = {138},
   number = {17},
   pages = {174705},
   year = {2013},
   type = {Journal Article}
}

@article{jiang6,
   author = {Jiang, Bin and Guo, Hua},
   title = {Dynamics of Water Dissociative Chemisorption on Ni(111): Effects of Impact Sites and Incident Angles},
   journal = {Phys. Rev. Lett.},
   volume = {114},
   number = {16},
   pages = {166101},
   year = {2015},
   type = {Journal Article}
}

@article{jiang2,
   author = {Jiang, B. and Li, J. and Xie, D. and Guo, H.},
   title = {Effects of reactant internal excitation and orientation on dissociative chemisorption of H$_{2}$O on Cu(111): Quasi-seven-dimensional quantum dynamics on a refined potential energy surface},
   journal = {J. Chem. Phys.},
   volume = {138},
   number = {4},
   pages = {044704},
   year = {2013},
   type = {Journal Article}
}

@article{jiang4,
   author = {Jiang, Bin and Liu, Rui and Li, Jun and Xie, Daiqian and Yang, Minghui and Guo, Hua},
   title = {Mode selectivity in methane dissociative chemisorption on Ni(111)},
   journal = {Chem. Sci.},
   volume = {4},
   number = {8},
   pages = {3249-3254},
   year = {2013},
   type = {Journal Article}
}

@article{jiang3,
   author = {Jiang, Bin and Ren, Xuefeng and Xie, Daiqian and Guo, Hua},
   title = {Enhancing dissociative chemisorption of H$_{2}$O on Cu(111) via vibrational excitation},
   journal = {Proc. Natl. Acad. Sci. U. S. A.},
   volume = {109},
   number = {26},
   pages = {10224-10227},
   year = {2012},
   type = {Journal Article}
}

@article{jiang1,
   author = {Jiang, Bin and Xie, Daiqian and Guo, Hua},
   title = {Vibrationally mediated bond selective dissociative chemisorption of HOD on Cu(111)},
   journal = {Chem. Sci.},
   volume = {4},
   number = {1},
   pages = {503-508},
   year = {2013},
   type = {Journal Article}
}

@article{jiang7,
   author = {Jiang, Bin and Yang, Minghui and Xie, Daiqian and Guo, Hua},
   title = {Quantum dynamics of polyatomic dissociative chemisorption on transition metal surfaces: mode specificity and bond selectivity},
   journal = {Chem. Soc. Rev.},
   volume = {45},
   number = {13},
   pages = {3621-3640},
   year = {2015},
   type = {Journal Article}
}

@article{juurlink1999,
   author = {Juurlink, L. B. F. and McCabe, P. R. and Smith, R. R. and DiCologero, C. L. and Utz, A. L.},
   title = {Eigenstate-Resolved Studies of Gas-Surface Reactivity: CH$_4$($\nu_3$) Dissociation on Ni(100)},
   journal = {Phys. Rev. Lett.},
   volume = {83},
   number = {4},
   pages = {868-871},
   year = {1999},
   type = {Journal Article}
}

@article{tianhui1,
   author = {Liu, TianHui and Fu, BiNa and Zhang, Dong H.},
   title = {Six-dimensional potential energy surface of the dissociative chemisorption of HCl on Au(111) using neural networks},
   journal = {Sci. China Chem.},
   volume = {57},
   number = {1},
   pages = {147-155},
   year = {2013},
   type = {Journal Article}
}

@article{tianhui3,
   author = {Liu, Tianhui and Fu, Bina and Zhang, Dong H.},
   title = {Six-dimensional quantum dynamics study for the dissociative adsorption of HCl on Au(111) surface},
   journal = {J. Chem. Phys.},
   volume = {139},
   number = {18},
   pages = {184705},
   year = {2013},
   type = {Journal Article}
}

@article{tianhui2,
   author = {Liu, Tianhui and Fu, Bina and Zhang, Dong H.},
   title = {Six-dimensional quantum dynamics study for the dissociative adsorption of DCl on Au(111) surface},
   journal = { J. Chem. Phys.},
   volume = {140},
   number = {14},
   pages = {144701},
   year = {2014},
   type = {Journal Article}
}

@article{tianhui4,
   author = {Liu, Tianhui and Fu, Bina and Zhang, Dong H.},
   title = {Validity of the site-averaging approximation for modeling the dissociative chemisorption of H$_{2}$ on Cu(111) surface: A quantum dynamics study on two potential energy surfaces},
   journal = { J. Chem. Phys.},
   volume = {141},
   number = {19},
   pages = {194302},
   year = {2014},
   type = {Journal Article}
}


@article{tianhui5,
   author = {Liu, Tianhui and Zhang, Zhaojun and Fu, Bina and Yang, Xueming and Zhang, Dong H.},
   title = {A seven-dimensional quantum dynamics study of the dissociative chemisorption of H$_{2}$O on Cu(111): effects of azimuthal angles and azimuthal angle-averaging},
   journal = {Chem. Sci.},
   volume = {7},
   number = {3},
   pages = {1840-1845},
   year = {2016},
   type = {Journal Article}
}


@article{tianhui6,
   author = {Liu, T. and Zhang, Z. and Fu, B. and Yang, X. and Zhang, D. H.},
   title = {Mode specificity for the dissociative chemisorption of H$_{2}$O on Cu(111): a quantum dynamics study on an accurately fitted potential energy surface},
   journal = {Phys. Chem. Chem. Phys.},
   volume = {18},
   number = {12},
   pages = {8537-8544},
   year = {2016},
   type = {Journal Article}
}
@article{tianhui7,
   author = {Zhang, Zhaojun and Liu, Tianhui and Fu, Bina and Yang, Xueming and Zhang, Dong H.},
   title = {First-principles quantum dynamical theory for the dissociative chemisorption of H$_{2}$O on rigid Cu(111)},
   journal = {Nat. Commun.},
   volume = {7},
   pages = { 11953},
   DOI = {10.1038/ncomms11953},
   year = {2016},
   type = {Journal Article}
}

@article{tianhui8,
   author = {Liu, T. and Zhang, Z. and Chen, J. and Fu, B. and Zhang, D. H.},
   title = {Mode specificity of the dissociative chemisorption of HOD on rigid Cu(111): an approximate full-dimensional quantum dynamics study},
   journal = {Phys. Chem. Chem. Phys.},
   volume = {18},
   number = {38},
   pages = {26358-26364},
   year = {2016},
   type = {Journal Article}
}

@article{tianhui9,
   author = {Liu, Tianhui and Fu, Bina and Zhang, Dong H.},
   title = {HCl dissociating on a rigid Au(111) surface: A six-dimensional quantum mechanical study on a new potential energy surface based on the RPBE functional},
   journal = {J. Chem. Phys.},
   volume = {146},
   number = {16},
   pages = {164706},
   year = {2017},
   type = {Journal Article}
}

@article{tianhui10,
   author = {Liu, T. and Fu, B. and Zhang, D. H.},
   title = {An approximate full-dimensional quantum dynamics study of the mode specificity in the dissociative chemisorption of D$_{2}$O on rigid Cu(111)},
   journal = {Phys. Chem. Chem. Phys.},
   volume = {19},
   number = {19},
   pages = {11960-11967},
   year = {2017},
   type = {Journal Article}
}

@article{tianhui11,
   author = {Liu, Tianhui and Chen, Jun and Zhang, Zhaojun and Shen, Xiangjian and Fu, Bina and Zhang, Dong H.},
   title = {Water dissociating on rigid Ni(100): A quantum dynamics study on a full-dimensional potential energy surface},
   journal = {J. Chem. Phys.},
   volume = {148},
   number = {14},
   pages = {144705},
   year = {2018},
   type = {Journal Article}
}

@article{tianhui12,
   author = {Liu, Tianhui and Fu, Bina and Zhang, Dong H.},
   title = {Six-dimensional potential energy surfaces of the dissociative chemisorption of HCl on Ag(111) with three density functionals},
   journal = {J. Chem. Phys.},
   volume = {149},
   number = {5},
   pages = {054702},
   year = {2018},
   type = {Journal Article}
}

@article{tianhui13,
   author = {Liu, Tianhui and Fu, Bina and Zhang, Dong H.},
   title = {Six-dimensional quantum dynamics for the dissociative chemisorption of HCl on rigid Ag(111) on three potential energy surfaces with different density functionals},
   journal = {J. Chem. Phys.},
   volume = {149},
   number = {17},
   pages = {174702},
   year = {2018},
   type = {Journal Article}
}

@article{tianhui14,
   author = {Liu, Tianhui and Fu, Bina and Zhang, Dong H.},
   title = {Six-dimensional potential energy surfaces for the dissociative chemisorption of HCl on rigid Ag(100) and Ag(110) surfaces},
   journal = {J. Chem. Phys.},
   volume = {151},
   number = {14},
   pages = {144707},
   year = {2019},
   type = {Journal Article}
}

@article{tianhui15,
   author = {Liu, Tianhui and Fu, Bina and Zhang, Dong H.},
   title = {A comparison study of the six-dimensional quantum dynamics for the dissociative chemisorption of HCl on different facets of Ag},
   journal = {Chem. Phys. Lett.},
   volume = {761},
   pages = {138078},
   year = {2020},
   type = {Journal Article}
}


@article{maroni2005,
   author = {Maroni, Plinio and Papageorgopoulos, Dimitrios C. and Sacchi, Marco and Dang, Tung T. and Beck, Rainer D. and Rizzo, Thomas R.},
   title = {State-Resolved Gas-Surface Reactivity of Methane in the Symmetric C-H Stretch Vibration on Ni(100)},
   journal = {Phys. Rev. Lett.},
   volume = {94},
   number = {24},
   pages = {246104},
   year = {2005},
   type = {Journal Article}
}

@article{metz1993,
   author = {Metz, Ricardo B. and Thoemke, John D. and Pfeiffer, Joann M. and Crim, F. Fleming},
   title = {Selectively breaking either bond in the bimolecular reaction of HOD with hydrogen atoms},
   journal = {J. Chem. Phys.},
   volume = {99},
   number = {3},
   pages = {1744-1751},
   year = {1993},
   type = {Journal Article}
}

@article{miller1980,
   author = {Miller, William H. and Handy, Nicholas C. and Adams, John E.},
   title = {Reaction path Hamiltonian for polyatomic molecules},
   journal = { J. Chem. Phys.},
   volume = {72},
   number = {1},
   pages = {99-112},
   year = {1980},
   type = {Journal Article}
}
@article{tiwari2012,
   author = {Mondal, A. and Seenivasan, H. and Tiwari, A. K.},
   title = {Water dissociation on Cu(111): effects of molecular orientation, rotation, and vibration on reactivity},
   journal = {J. Chem. Phys.},
   volume = {137},
   number = {9},
   pages = {094708},
   year = {2012},
   type = {Journal Article}
}

@article{tiwari2013,
   author = {Seenivasan, H. and Tiwari, A. K.},
   title = {Water dissociation on Ni(100) and Ni(111): effect of surface temperature on reactivity},
   journal = {J. Chem. Phys.},
   volume = {139},
   number = {17},
   pages = {174707},
   year = {2013},
   type = {Journal Article}
}

@article{mohsenzadeh2014,
   author = {Mohsenzadeh, Abas and Bolton, Kim and Richards, Tobias},
   title = {DFT study of the adsorption and dissociation of water on Ni(111), Ni(110) and Ni(100) surfaces},
   journal = {Surf. Sci.},
   volume = {627},
   pages = {1-10},
   year = {2014},
   type = {Journal Article}
}

@article{mohsenzadeh2016,
   author = {Mohsenzadeh, Abas and Richards, Tobias and Bolton, Kim},
   title = {DFT study of the water gas shift reaction on Ni(111), Ni(100) and Ni(110) surfaces},
   journal = {Surf. Sci.},
   volume = {644},
   pages = {53-63},
   year = {2016},
   type = {Journal Article}
}
@article{nave2,
   author = {Nave, S. and Tiwari, A. K. and Jackson, B.},
   title = {Methane dissociation and adsorption on Ni(111), Pt(111), Ni(100), Pt(100), and Pt(110)-(1$\times$2): energetic study},
   journal = {J. Chem. Phys.},
   volume = {132},
   number = {5},
   pages = {054705},
   year = {2010},
   type = {Journal Article}
}

@article{tiwari2013,
   author = {Seenivasan, H. and Tiwari, A. K.},
   title = {Water dissociation on Ni(100) and Ni(111): effect of surface temperature on reactivity},
   journal = {J. Chem. Phys.},
   volume = {139},
   number = {17},
   pages = {174707},
   year = {2013},
   type = {Journal Article}
}

@article{sinha1990,
   author = {Sinha, Amitabha and Hsiao, Mark C. and Crim, F. Fleming},
   title = {Bond-selected bimolecular chemistry: H+HOD(4$\nu_{OH}$)→OD+H$_{2}$},
   journal = {J. Chem. Phys.},
   volume = {92},
   number = {10},
   pages = {6333-6335},
   year = {1990},
   type = {Journal Article}
}

@article{sinha1991,
   author = {Sinha, Amitabha and Hsiao, Mark C. and Crim, F. Fleming},
   title = {Controlling bimolecular reactions: Mode and bond selected reaction of water with hydrogen atoms},
   journal = {J. Chem. Phys.},
   volume = {94},
   number = {7},
   pages = {4928-4935},
   year = {1991},
   type = {Journal Article}
}

@article{smith2004,
   author = {Smith, R. R. and Killelea, D. R. and DelSesto, D. F. and Utz, A. L.},
   title = {Preference for Vibrational over Translational Energy in a Gas-Surface Reaction},
   journal = {Science},
   volume = {304},
   number = {5673},
   pages = {992-995},
   year = {2004},
   type = {Journal Article}
}

@article{tiwari2009,
   author = {Tiwari, Ashwani Kumar and Nave, Sven and Jackson, Bret},
   title = {Methane Dissociation on Ni(111): A New Understanding of the Lattice Effect},
   journal = {Phys. Rev. Lett.},
   volume = {103},
   number = {25},
   pages = {253201},
   year = {2009},
   type = {Journal Article}
}

@article{tiwari2010,
   author = {Tiwari, A. K. and Nave, S. and Jackson, B.},
   title = {The temperature dependence of methane dissociation on Ni(111) and Pt(111): mixed quantum-classical studies of the lattice response},
   journal = {J. Chem. Phys.},
   volume = {132},
   number = {13},
   pages = {134702},
   year = {2010},
   type = {Journal Article}
}
@article{jackson2013,
   author = {Jackson, B. and Nave, S.},
   title = {The dissociative chemisorption of methane on Ni(111): the effects of molecular vibration and lattice motion},
   journal = {J. Chem. Phys.},
   volume = {138},
   number = {17},
   pages = {174705},
   year = {2013},
   type = {Journal Article}
}

@article{nave1,
   author = {Nave, S. and Jackson, B.},
   title = {Methane dissociation on Ni(111) and Pt(111): energetic and dynamical studies},
   journal = {J. Chem. Phys.},
   volume = {130},
   number = {5},
   pages = {054701},
   year = {2009},
   type = {Journal Article}
}
@article{dai1,
   author = {Dai, Jiqiong and Light, John C.},
   title = {Six dimensional quantum dynamics study for dissociative adsorption of H$_{2}$ on Cu(111) surface},
   journal = {J. Chem. Phys.},
   volume = {107},
   number = {5},
   pages = {1676-1679},
   year = {1997},
   type = {Journal Article}
}

@article{dai4,
	author = {Dai, Jiqiong and Zhang, John Z. H.},
	title = {Steric effect in dissociative chemisorption of hydrogen on Cu},
	journal = {Surf. Sci.},
	volume = {319},
	number = {1–2},
	pages = {193-198},
	year = {1994},
	type = {Journal Article}
}

@article{dai6,
	author = {Dai, Jiqiong and Zhang, John Z. H.},
	title = {Quantum adsorption dynamics of a diatomic molecule on surface: Four-dimensional fixed-site model for H$_{2}$ on Cu(111)},
	journal = {J. Chem. Phys.},
	volume = {102},
	number = {15},
	pages = {6280-6289},
	year = {1995},
	type = {Journal Article}
}


@article{hundt2015,
   author = {Hundt, P. Morten and Ueta, Hirokazu and van Reijzen, Maarten E. and Jiang, Bin and Guo, Hua and Beck, Rainer D.},
   title = {Bond-Selective and Mode-Specific Dissociation of CH$_{3}$D and CH$_{2}$D$_{2}$ on Pt(111)},
   journal = { J. Phys. Chem. A},
   volume = {119},
   number = {50},
   pages = {12442-12448},
   year = {2015},
   type = {Journal Article}

@article{beck2003,
   author = {Beck, R. D. and Maroni, P. and Papageorgopoulos, D. C. and Dang, T. T. and Schmid, M. P. and Rizzo, T. R.},
   title = {Vibrational mode-specific reaction of methane on a nickel surface},
   journal = {Science},
   volume = {302},
   number = {5642},
   pages = {98-100},
   year = {2003},
   type = {Journal Article}
}


@article{cooper2009,
   author = {Cooper, R. and Rahinov, I. and Yuan, C. and Auerbach, D. J. and Yang, X. and Wodtke, A. M.},
   title = {Efficient translational excitation of a solid metal surface: State-to-state translational energy distributions of vibrational ground state HCl scattering from Au(111)},
   journal = {J. Vac. Sci. Technol., A},
   volume = {27},
   number = {4},
   pages = {907 - 912},
   year = {2009},
   type = {Journal Article}
}

@article{diaz2009,
   author = {D\'{\i}az, C. and Pijper, E. and Olsen, R. A. and Busnengo, H. F. and Auerbach, D. J. and Kroes, G. J.},
   title = {Chemically accurate simulation of a prototypical surface reaction: H$_{2}$ dissociation on Cu(111)},
   journal = {Science},
   volume = {326},
   number = {5954},
   pages = {832-834},
   year = {2009},
   type = {Journal Article}
}
@article{grob1995,
   author = {Gro{\ss}, Axel and Wilke, Steffen and Scheffler, Matthias},
   title = {Six-Dimensional Quantum Dynamics of Adsorption and Desorption of H$_{2}$ at Pd(100): Steering and Steric Effects},
   journal = {Phys. Rev. Lett.},
   volume = {75},
   number = {14},
   pages = {2718-2721},
   year = {1995},
   type = {Journal Article}
}

@article{grob1998,
   author = {Gro{\ss}, Axel},
   title = {Reactions at surfaces studied by ab initio dynamics calculations},
   journal = {Surf. Sci. Rep.},
   volume = {32},
   number = {8},
   pages = {291-340},
   year = {1998},
   type = {Journal Article}
}

@article{henderson2002,
   author = {Henderson, Michael A.},
   title = {The interaction of water with solid surfaces: fundamental aspects revisited},
   journal = {Surf. Sci. Rep.},
   volume = {46},
   number = {1–8},
   pages = {1-308},
   year = {2002},
   type = {Journal Article}
}

@article{huxixi2015,
   author = {Hu, Xixi and Jiang, Bin and Xie, Daiqian and Guo, Hua},
   title = {Site-specific dissociation dynamics of H$_{2}$/D$_{2}$ on Ag(111) and Co(0001) and the validity of the site-averaging model},
   journal = {J. Chem. Phys.},
   volume = {143},
   number = {11},
   pages = {114706},
   year = {2015},
   type = {Journal Article}
}

@article{jackson2014,
   author = {Jackson, B. and Nattino, F. and Kroes, G. J.},
   title = {Dissociative chemisorption of methane on metal surfaces: tests of dynamical assumptions using quantum models and ab initio molecular dynamics},
   journal = {J. Chem. Phys.},
   volume = {141},
   number = {5},
   pages = {054102},
   year = {2014},
   type = {Journal Article}
}

@article{juurlink2005,
   author = {Juurlink, L. B. F.},
   title = {Comparative Study of C-H Stretch and Bend Vibrations in Methane Activation on Ni(100) and Ni(111)},
   journal = {Phys. Rev. Lett.},
   volume = {94},
   number = {20},
   pages = {208303},
   year = {2005},
   type = {Journal Article}
}

@article{juurlink2009,
   author = {Juurlink, L. B. F. and Killelea, D. R. and Utz, A. L.},
   title = {State-resolved probes of methane dissociation dynamics},
   journal = {Prog. Surf. Sci.},
   volume = {84},
   number = {3-4},
   pages = {69-134},
   year = {2009},
   type = {Journal Article}
}


@article{killelea2008,
   author = {Killelea, D. R. and Campbell, V. L. and Shuman, N. S. and Utz, A. L.},
   title = {Bond-selective control of a heterogeneously catalyzed reaction},
   journal = {Science},
   volume = {319},
   number = {5864},
   pages = {790-793},
   year = {2008},
   type = {Journal Article}
}
@article{gross1995,
   author = {Gross, Axel and Wilke, Steffen and Scheffler, Matthias},
   title = {Six-Dimensional Quantum Dynamics of Adsorption and Desorption of H$_{2}$ at Pd(100): Steering and Steric Effects},
   journal = {Phys. Rev. Lett.},
   volume = {75},
   number = {14},
   pages = {2718-2721},
   year = {1995},
   type = {Journal Article}
}

@article{gross1996,
   author = {Gross, Axel and Scheffler, Matthias},
   title = {Gross and Scheffler Reply},
   journal = {Phys. Rev. Lett. },
   volume = {77},
   number = {2},
   pages = {405-405},
   year = {1996},
   type = {Journal Article}
}


@article{kroes2012,
   author = {Kroes, G. J.},
   title = {Towards chemically accurate simulation of molecule-surface reactions},
   journal = {Phys. Chem. Chem. Phys.},
   volume = {14},
   number = {43},
   pages = {14966-14981},
   year = {2012},
   type = {Journal Article}
}

@article{kroes2008,
   author = {Kroes, G. J.},
   title = {Frontiers in surface scattering simulations},
   journal = {Science},
   volume = {321},
   number = {5890},
   pages = {794-797},
   year = {2008},
   type = {Journal Article}
}

@article{kroes1997,
   author = {Kroes, G. J. and Baerends, E. J. and Mowrey, R. C.},
   title = {Six-dimensional quantum dynamics of dissociative chemisorption of H$_{2}$ on Cu(100)},
   journal = {J. Chem. Phys.},
   volume = {107},
   number = {8},
   pages = {3309-3323},
   year = {1997},
   type = {Journal Article}
}

@article{kroes2002,
   author = {Kroes, G. J. and Gross, Axel and Baerends, Evert-Jan and Scheffler, Matthias and McCormack, Drew A.},
   title = {Quantum Theory of Dissociative Chemisorption on Metal Surfaces},
   journal = {Acc. Chem. Res.},
   volume = {35},
   number = {3},
   pages = {193-200},
   year = {2002},
   type = {Journal Article}
}

@article{luntz2003,
   author = {Luntz, A. C.},
   title = {Toward vibrational mode control in catalysis},
   journal = {Science},
   volume = {302},
   number = {5642},
   pages = {70-71},
   year = {2003},
   type = {Journal Article}
}

@article{luntz1995,
   author = {Luntz, A. C.},
   title = {CH$_{4}$ dissociation on Ni(100): Comparison of a direct dynamical model to molecular beam experiments},
   journal = { J. Chem. Phys.},
   volume = {102},
   number = {20},
   pages = {8264-8269},
   year = {1995},
   type = {Journal Article}
}

@article{lykke1990,
   author = {Lykke, Keith R. and Kay, Bruce D.},
   title = {Rotationally inelastic gas-surface scattering: HCl from Au(111)},
   journal = {J. Chem. Phys.},
   volume = {92},
   number = {4},
   pages = {2614-2623},
   year = {1990},
   type = {Journal Article}
}

@article{maroni2005,
   author = {Maroni, Plinio and Papageorgopoulos, Dimitrios C. and Sacchi, Marco and Dang, Tung T. and Beck, Rainer D. and Rizzo, Thomas R.},
   title = {State-Resolved Gas-Surface Reactivity of Methane in the Symmetric C-H Stretch Vibration on Ni(100)},
   journal = {Phys. Rev. Lett.},
   volume = {94},
   number = {24},
   pages = {246104},
   year = {2005},
   type = {Journal Article}
}

@article{michelsen1993,
   author = {Michelsen, H. A. and Rettner, C. T. and Auerbach, D. J. and Zare, R. N.},
   title = {Effect of rotation on the translational and vibrational energy dependence of the dissociative adsorption of D$_{2}$ on Cu(111)},
   journal = {J. Chem. Phys.},
   volume = {98},
   number = {10},
   pages = {8294-8307},
   year = {1993},
   type = {Journal Article}
}

@article{miller1980,
   author = {Miller, William H. and Handy, Nicholas C. and Adams, John E.},
   title = {Reaction path Hamiltonian for polyatomic molecules},
   journal = { J. Chem. Phys.},
   volume = {72},
   number = {1},
   pages = {99-112},
   year = {1980},
   type = {Journal Article}
}

@article{nattino2012,
   author = {Nattino, Francesco and Díaz, Cristina and Jackson, Bret and Kroes, Geert-Jan},
   title = {Effect of Surface Motion on the Rotational Quadrupole Alignment Parameter of D_{2} Reacting on Cu(111)},
   journal = {Phys. Rev. Lett.},
   volume = {108},
   number = {23},
   pages = {236104},
   year = {2012},
   type = {Journal Article}
}


@article{nattino2014,
   author = {Nattino, Francesco and Ueta, Hirokazu and Chadwick, Helen and van Reijzen, Maarten E. and Beck, Rainer D. and Jackson, Bret and van Hemert, Marc C. and Kroes, G. J.},
   title = {Ab Initio Molecular Dynamics Calculations versus Quantum-State-Resolved Experiments on CHD$_{3}$ + Pt(111): New Insights into a Prototypical Gas-Surface Reaction},
   journal = {J. Phys. Chem. Lett.},
   volume = {5},
   number = {8},
   pages = {1294-1299},
   year = {2014},
   type = {Journal Article}
}

@article{nave2010,
   author = {Nave, Sven and Jackson, Bret},
   title = {Vibrational mode-selective chemistry: Methane dissociation on Ni(100)},
   journal = {Phys. Rev. B},
   volume = {81},
   number = {23},
   pages = {233408},
   year = {2010},
   type = {Journal Article}
}

@article{nave2005,
   author = {Nave, S. and Lemoine, D. and Somers, M. F. and Kingma, S. M. and Kroes, G. J.},
   title = {Six-dimensional quantum dynamics of (v=0,j=0)D$_{2}$ and of (v=1,j=0)H$_{2}$ scattering from Cu(111)},
   journal = {J. Chem. Phys.},
   volume = {122},
   number = {21},
   pages = {214709},
   year = {2005},
   type = {Journal Article}
}

@article{nieto2011,
   author = {Nieto, P. and Farias, D. and Miranda, R. and Luppi, M. and Baerends, E. J. and Somers, M. F. and van der Niet, M. J. and Olsen, R. A. and Kroes, G. J.},
   title = {Diffractive and reactive scattering of H$_{2}$ from Ru(0001): experimental and theoretical study},
   journal = {Phys. Chem. Chem. Phys.},
   volume = {13},
   number = {18},
   pages = {8583-8597},
   year = {2011},
   type = {Journal Article}
}

@article{rahinov2008,
   author = {Rahinov, I. and Cooper, R. and Yuan, C. and Yang, X. and Auerbach, D. J. and Wodtke, A. M.},
   title = {Efficient vibrational and translational excitations of a solid metal surface: State-to-state time-of-flight measurements of HCl(v=2,J=1) scattering from Au(111)},
   journal = {J. Chem. Phys.},
   volume = {129},
   number = {21},
   pages = {214708},
   year = {2008},
   type = {Journal Article}
}

@article{ran2007_1,
   author = {Ran, Q. and Matsiev, D. and Auerbach, D. and Wodtke, A.},
   title = {Observation of a Change of Vibrational Excitation Mechanism with Surface Temperature: HCl Collisions with Au(111)},
   journal = {Phys. Rev. Lett.},
   volume = {98},
   number = {23},
   pages = {237601},
   year = {2007},
   type = {Journal Article}
}

@article{ran2007_2,
   author = {Ran, Qin and Matsiev, Daniel and Auerbach, Daniel J. and Wodtke, Alec M.},
   title = {Direct translation-to-vibrational energy transfer of HCl on gold: Measurement of absolute vibrational excitation probabilities},
   journal = {Nucl. Instrum. Methods Phys. Res. B},
   volume = {258},
   number = {1},
   pages = {1-6},
   year = {2007},
   type = {Journal Article}
}

@article{rettner1985,
   author = {Rettner, C. and Fabre, F. and Kimman, J. and Auerbach, D.},
   title = {Observation of Direct Vibrational Excitation in Gas-Surface Collisions: NO on Ag(111)},
   journal = {Phys. Rev. Lett.},
   volume = {55},
   number = {18},
   pages = {1904-1907},
   year = {1985},
   type = {Journal Article}
}

@article{retter1995,
   author = {Rettner, C. T. and Michelsen, H. A. and Auerbach, D. J.},
   title = {Quantum-state-specific dynamics of the dissociative adsorption and associative desorption of H$_{2}$ at a Cu(111) surface},
   journal = {J. Chem. Phys.},
   volume = {102},
   number = {11},
   pages = {4625-4641},
   year = {1995},
   type = {Journal Article}
}

@article{sacchi2012,
   author = {Sacchi, Marco and Wales, David J. and Jenkins, Stephen J.},
   title = {Mode-specificity and transition state-specific energy redistribution in the chemisorption of CH$_4$ on Ni(100)},
   journal = {Phys. Chem. Chem. Phys.},
   volume = {14},
   number = {45},
   pages = {15879-15887},
   year = {2012},
   type = {Journal Article}
}

@article{schmid2002,
   author = {Schmid, Mathieu P. and Maroni, Plinio and Beck, Rainer D. and Rizzo, Thomas R.},
   title = {Surface reactivity of highly vibrationally excited molecules prepared by pulsed laser excitation: CH$_4$(2$\v_{3}$) on Ni(100)},
   journal = {J. Chem. Phys.},
   volume = {117},
   number = {19},
   pages = {8603-8606},
   year = {2002},
   type = {Journal Article}
}

@article{sementa2013,
   author = {Sementa, L. and Wijzenbroek, M. and van Kolck, B. J. and Somers, M. F. and Al-Halabi, A. and Busnengo, H. F. and Olsen, R. A. and Kroes, G. J. and Rutkowski, M. and Thewes, C. and Kleimeier, N. F. and Zacharias, H.},
   title = {Reactive scattering of H$_{2}$ from Cu(100): comparison of dynamics calculations based on the specific reaction parameter approach to density functional theory with experiment},
   journal = {J. Chem. Phys.},
   volume = {138},
   number = {4},
   pages = {044708},
   year = {2013},
   type = {Journal Article}
}

@article{smith2004,
   author = {Smith, R. R. and Killelea, D. R. and DelSesto, D. F. and Utz, A. L.},
   title = {Preference for Vibrational over Translational Energy in a Gas-Surface Reaction},
   journal = {Science},
   volume = {304},
   number = {5673},
   pages = {992-995},
   year = {2004},
   type = {Journal Article}
}

@article{watts1997,
   author = {Watts, Elizabeth K. and Siders, Jennifer L. W. and Sitz, Greg O.},
   title = {Vibrational excitation of NO scattered from Cu(110)},
   journal = {Surf. Sci.},
   volume = {374},
   number = {1–3},
   pages = {191-196},
   year = {1997},
   type = {Journal Article}
}

@article{wodtke2008,
   author = {Wodtke, A. and Matsiev, D. and Auerbach, D.},
   title = {Energy transfer and chemical dynamics at solid surfaces: The special role of charge transfer},
   journal = {Prog. Surf. Sci.},
   volume = {83},
   number = {3},
   pages = {167-214},
   year = {2008},
   type = {Journal Article}
}

@article{wodtke2002,
   author = {Wodtke, Alec M. and Huang, Yuhui and Auerbach, Daniel J.},
   title = {Non-Arrhenius surface temperature dependence in vibrational excitation of NO on Au(111): possible evidence for the importance of surface electronic states},
   journal = {Chem. Phys. Lett.},
   volume = {364},
   number = {3–4},
   pages = {231-236},
   year = {2002},
   type = {Journal Article}
}

@article{yoder2010,
   author = {Yoder, Bruce L. and Bisson, Régis and Beck, Rainer D.},
   title = {Steric Effects in the Chemisorption of Vibrationally Excited Methane on Ni(100)},
   journal = {Science},
   volume = {329},
   number = {5991},
   pages = {553-556},
   year = {2010},
   type = {Journal Article}
}

@article{yoder2011,   
author = {Yoder, B. L. and Bisson, R. and Morten Hundt, P. and Beck, R. D.},   
title = {Alignment dependent chemisorption of vibrationally excited CH$_{4}$($v_{3}$) on Ni(100), Ni(110), and Ni(111)},   
journal = {J. Chem. Phys.},   
volume = {135},   
number = {22},   
pages = {224703},   
DOI = {10.1063/1.3665136},   
url = {http://www.ncbi.nlm.nih.gov/pubmed/22168715},   
year = {2011},   
type = {Journal Article}
}

@article{krishnamohan2010,
   author = {Krishnamohan, G. P. and Olsen, R. A. and Kroes, G. J. and Gatti, F. and Woittequand, S.},
   title = {Quantum dynamics of dissociative chemisorption of CH$_{4}$ on Ni(111): Influence of the bending vibration},
   journal = {J. Chem. Phys.},
   volume = {133},
   number = {14},
   pages = {144308},
   year = {2010},
   type = {Journal Article}
}

@article{salin2006,
   author = {Salin, A.},
   title = {Theoretical study of hydrogen dissociative adsorption on the Cu(110) surface},
   journal = {J. Chem. Phys.},
   volume = {124},
   number = {10},
   pages = {104704},
   year = {2006},
   type = {Journal Article}
}

@article{kroes2007,
   author = {Kroes, G. J. and Pijper, E. and Salin, A.},
   title = {Dissociative chemisorption of H$_{2}$ on the Cu(110) surface: a quantum and quasiclassical dynamical study},
   journal = {J Chem Phys},
   volume = {127},
   number = {16},
   pages = {164722},
   year = {2007},
   type = {Journal Article}
}

@article{gokhale2008,
   author = {Gokhale, Amit A. and Dumesic, James A. and Mavrikakis, Manos},
   title = {On the Mechanism of Low-Temperature Water Gas Shift Reaction on Copper},
   journal = {J. Am. Chem. Soc.},
   volume = {130},
   number = {4},
   pages = {1402-1414},
   year = {2008},
   type = {Journal Article}
}

@article{gu2010,
   author = {Gu, Xiang-Kui and Li, Wei-Xue},
   title = {First-Principles Study on the Origin of the Different Selectivities for Methanol Steam Reforming on Cu(111) and Pd(111)},
   journal = {J. Phys. Chem. C},
   volume = {114},
   number = {49},
   pages = {21539-21547},
   year = {2010},
   type = {Journal Article}
}

@article{phatak2009,
   author = {Phatak, Abhijit A. and Delgass, W. Nicholas and Ribeiro, Fabio H. and Schneider, William F.},
   title = {Density Functional Theory Comparison of Water Dissociation Steps on Cu, Au, Ni, Pd, and Pt},
   journal = {J Phys. Chem. C},
   volume = {113},
   number = {17},
   pages = {7269-7276},
   year = {2009},
   type = {Journal Article}
}

@article{tang2009,
   author = {Tang, Qian-Lin and Chen, Zhao-Xu and He, Xiang},
   title = {A theoretical study of the water gas shift reaction mechanism on Cu(111) model system},
   journal = {Surf. Sci.},
   volume = {603},
   number = {13},
   pages = {2138-2144},
   year = {2009},
   type = {Journal Article}
}
@article{shenxj2014,
  title = {Towards Bond Selective Chemistry from First Principles: Methane on Metal Surfaces},
  author = {Shen, X. J. and Lozano, A. and Dong, W. and Busnengo, H. F. and Yan, X. H.},
  journal = {Phys. Rev. Lett.},
  volume = {112},
  issue = {4},
  pages = {046101},
  numpages = {5},
  year = {2014},
  month = {Jan},
  publisher = {American Physical Society},
}

@article{jiang8,
   author = {Jiang, Bin and Guo, Hua},
   title = {Quantum and classical dynamics of water dissociation on Ni(111): A test of the site-averaging model in dissociative chemisorption of polyatomic molecules},
   journal = {J. Chem. Phys.},
   volume = {143},
   number = {16},
   pages = {164705},
   year = {2015},
   type = {Journal Article}
}

@article{jiang9,
   author = {Jiang, B. and Guo, H.},
   title = {Six-dimensional quantum dynamics for dissociative chemisorption of H$_{2}$ and D$_{2}$ on Ag(111) on a permutation invariant potential energy surface},
   journal = {Phys. Chem. Chem. Phys.},
   volume = {16},
   number = {45},
   pages = {24704-24715},
   year = {2014},
   type = {Journal Article}
}

@article{jiang10,
   author = {Jiang, B. and Song, H. and Yang, M. and Guo, H.},
   title = {Quantum dynamics of water dissociative chemisorption on rigid Ni(111): An approximate nine-dimensional treatment},
   journal = {J. Chem. Phys.},
   volume = {144},
   number = {16},
   pages = {164706},
   year = {2016},
   type = {Journal Article}
}

@article{jiang2018,
   author = {Chen, J. and Zhou, X. and Zhang, Y. and Jiang, B.},
   title = {Vibrational control of selective bond cleavage in dissociative chemisorption of methanol on Cu(111)},
   journal = {Nat. Commun.},
   volume = {9},
   number = {1},
   pages = {4039},
   year = {2018},
   type = {Journal Article}
}


@article{kroesReview,
   author = {Kroes, G. J. and D\'{\i}az, C.},
   title = {Quantum and classical dynamics of reactive scattering of H$_{2}$ from metal surfaces},
   journal = {Chem. Soc. Rev.},
   year  = {2016},
   volume  = {45},
   issue  = {13},
   pages  ={3658-3700},
   type = {Journal Article}
}

@article{kroes2002,
   author = {Kroes, Geert-Jan and Gross, Axel and Baerends, Evert-Jan and Scheffler, Matthias and McCormack, Drew A.},
   title = {Quantum Theory of Dissociative Chemisorption on Metal Surfaces},
   journal = {Acc. Chem. Res.},
   volume = {35},
   number = {3},
   pages = {193-200},
   year = {2002},
   type = {Journal Article}
}

@Article{norskov,
author ={Ovesen, C. V. and Stoltze, P. and N\o{}rskov, J. K. and Campbell, C. T.},
title = {A kinetic model of the water gas shift reaction},
journal  ={J. Catal.},
volume = {134},
year  ={1992},
pages ={445-468},
}


@article{braa_Bowman2009,
   author = {Braams, Bastiaan J. and Bowman, Joel M.},
   title = {Permutationally invariant potential energy surfaces in high dimensionality},
   journal = {Int. Rev. Phys. Chem.},
   volume = {28},
   number = {4},
   pages = {577-606},
   year = {2009}
}

@article{bowman2011,
   author = {Bowman, Joel M. and Czak\'{o}, Gabor and Fu, Bina},
   title = {High-dimensional ab initio potential energy surfaces for reaction dynamics calculations},
   journal = {Phys. Chem. Phys. Chem.},
   volume = {13},
   number = {1},
   pages = {8094-8111},
   year = {2011}
}


@Article{SVP2,
author ={Jiang, B. and Guo, H.},
title = {Prediction of Mode Specificity, Bond Selectivity, Normal Scaling, and Surface Lattice Effects in Water Dissociative Chemisorption on Several Metal Surfaces Using the Sudden Vector Projection Model},
journal  ={J. Phys. Chem. C},
volume = {118},
year  ={2014},
pages ={26851-26858},
}

@Article{SVP1,
author ={Jiang, B. and Guo, H.},
title ={Relative efficacy of vibrational vs. translational excitation in promoting atom-diatom reactivity: Rigorous examination of Polanyi's rules and proposition of sudden vector projection (SVP) model},
journal  ={J. Chem. Phys.},
volume = {138},
year  ={2013},
pages ={234104},
}

@Article{wodtke2015,
author ={Golibrzuch, K. and Bartels, N. and Auerbach, D. J. and Wodtke, A. M.},
title = {The Dynamics of Molecular Interactions and Chemical Reactions at Metal Surfaces: Testing the Foundations of Theory},
journal  ={Annu. Rev. Phys. Chem.},
volume = {66},
year  ={2015},
pages ={399-425},
}

@article{frank2012,
   author = {Frankcombe, T. J. and Collins, M. A. and Zhang, D. H.},
   title = {Modified Shepard interpolation of gas-surface potential energy surfaces with strict plane group symmetry and translational periodicity},
   journal = {J. Chem. Phys.},
   volume = {137},
   number = {14},
   pages = {144701},
   year = {2012},
   type = {Journal Article}
}

@article{zhang1997,
   author = {H. Zhang, Dong and C. Light, John},
   title = {Mode specificity in the H+HOD reaction Full-dimensional quantum study},
   journal = {J. Chem. Soc., Faraday Trans.},
   volume = {93},
   number = {5},
   pages = {691-697},
   year = {1997},
   type = {Journal Article}
}

@article{xshen2015,
   author = {Shen, X. and Chen, J. and Zhang, Z. and Shao, K. and Zhang, D. H.},
   title = {Methane dissociation on Ni(111): A fifteen-dimensional potential energy surface using neural network method},
   journal = {J. Chem. Phys.},
   volume = {143},
   number = {14},
   pages = {144701},
   year = {2015},
   type = {Journal Article}
}


@article{dai5,
   author = {Dai, Jiqiong and Light, John C.},
   title = {A grid representation for spherical angles: Decoupling of the angular momentum operator},
   journal = {J. Chem. Phys.},
   volume = {107},
   number = {20},
   pages = {8432},
   year = {1997}
}

@article{shirhatti2016,
   author = {Shirhatti, P. R. and Geweke, J. and Steinsiek, C. and Bartels, C. and Rahinov, I. and Auerbach, D. J. and Wodtke, A. M.},
   title = {Activated Dissociation of HCl on Au(111)},
   journal = {J. Phys. Chem. Lett.},
   volume = {7},
   pages = {1346-1350},
   year = {2016},
   type = {Journal Article}
}

@article{vincent2005,
   author = {Vincent, J. K. and Olsen, R. A. and Kroes, G. J. and Luppi, M. and Baerends, E. J.},
   title = {Six-dimensional quantum dynamics of dissociative chemisorption of H$_{2}$ on Ru(0001)},
   journal = {J Chem Phys},
   volume = {122},
   number = {4},
   pages = {44701},
   year = {2005},
   type = {Journal Article}
}
@article{jackson1987,
   author = {Jackson, Bret and Metiu, Horia},
   title = {The dynamics of H$_{2}$ dissociation on Ni(100): A quantum mechanical study of a restricted two-dimensional model},
   journal = {J. Chem. Phys.},
   volume = {86},
   number = {2},
   pages = {1026-1035},
   year = {1987},
   type = {Journal Article}
}
@article{cooper2009,
   author = {Cooper, R. and Rahinov, I. and Yuan, C. and Auerbach, D. J. and Yang, X. and Wodtke, A. M.},
   title = {Efficient translational excitation of a solid metal surface: State-to-state translational energy distributions of vibrational ground state HCl scattering from Au(111)},
   journal = {J. Vac. Sci. Technol., A},
   volume = {27},
   number = {4},
   pages = {907 - 912},
   year = {2009},
   type = {Journal Article}
}

@article{kolb2016,
   author = {Kolb, B. and Guo, H.},
   title = {Communication: Energy transfer and reaction dynamics for DCl scattering on Au(111): An ab initio molecular dynamics study},
   journal = {J. Chem. Phys.},
   volume = {145},
   number = {1},
   pages = {011102},
   year = {2016},
   type = {Journal Article}
}

@article{geweke2016,
   author = {Geweke, J. and Shirhatti, P. R. and Rahinov, I. and Bartels, C. and Wodtke, A. M.},
   title = {Vibrational energy transfer near a dissociative adsorption transition state: State-to-state study of HCl collisions at Au(111)},
   journal = {J. Chem. Phys.},
   volume = {145},
   number = {5},
   pages = {054709},
   year = {2016},
   type = {Journal Article}
}

@article{cho1989,
   author = {Cho, C. C. and Collings, B. A. and Hammer, R. E. and Polanyi, J. C. and Stanners, C. D. and Wang, J. H. and Xu, G. Q.},
   title = {Photoinduced charge-transfer dissociation of hydrogen chloride on silver(111)},
   journal = { J. Phys. Chem.},
   volume = {93},
   number = {23},
   pages = {7761-7762},
   year = {1989},
   type = {Journal Article}
}

@article{wijzenbroek2015,
   author = {Wijzenbroek, Mark and Klein, David M. and Smits, Bauke and Somers, Mark F. and Kroes, Geert-Jan},
   title = {Performance of a Non-Local van der Waals Density Functional on the Dissociation of H$_{2}$ on Metal Surfaces},
   journal = {J. Phys. Chem. A},
   volume = {119},
   number = {50},
   pages = {12146-12158},
   year = {2015},
   type = {Journal Article}
}

@article{nattino2016,
   author = {Nattino, Francesco and Migliorini, Davide and Kroes, Geert-Jan and Dombrowski, Eric and High, Eric A. and Killelea, Daniel R. and Utz, Arthur L.},
   title = {Chemically Accurate Simulation of a Polyatomic Molecule-Metal Surface Reaction},
   journal = {J. Phys. Chem. Lett.},
   volume = {7},
   number = {13},
   pages = {2402-2406},
   year = {2016},
   type = {Journal Article}
}

@article{kroes2015,
   author = {Kroes, Geert-Jan},
   title = {Toward a Database of Chemically Accurate Barrier Heights for Reactions of Molecules with Metal Surfaces},
   journal = { J. Phys. Chem. Lett},
   volume = {6},
   number = {20},
   pages = {4106-4114},
   year = {2015},
   type = {Journal Article}
}

@article{fuchsel2016,
   author = {Füchsel, Gernot and del Cueto, Marcos and D\'{\i}az, Cristina and Kroes, Geert-Jan},
   title = {The Enigmatic HCl + Au(111) Reaction: A Puzzle for Theory and Experiment},
   journal = {J. Phys. Chem. C},
   volume = {120},
   number = {45},
   pages = {25760-25779},
   year = {2016},
   type = {Journal Article}
}

@article{cho1989,
   author = {Cho, C. C. and Collings, B. A. and Hammer, R. E. and Polanyi, J. C. and Stanners, C. D. and Wang, J. H. and Xu, G. Q.},
   title = {Photoinduced charge-transfer dissociation of hydrogen chloride on silver(111)},
   journal = {J. Phys. Chem.},
   volume = {93},
   number = {23},
   pages = {7761-7762},
   year = {1989},
   type = {Journal Article}
}

@article {xiao2011,
	author = {Xiao, Chunlei and Xu, Xin and Liu, Shu and Wang, Tao and Dong, Wenrui and Yang, Tiangang and Sun, Zhigang and Dai, Dongxu and Xu, Xin and Zhang, Dong H. and Yang, Xueming},
	title = {Experimental and Theoretical Differential Cross Sections for a Four-Atom Reaction: HD + OH {\textrightarrow} H$_{2}$O + D},
	volume = {333},
	number = {6041},
	pages = {440--442},
	year = {2011},
	doi = {10.1126/science.1205770},
	journal = {Science}
}

@article {yang2015,
	author = {Yang, Tiangang and Chen, Jun and Huang, Long and Wang, Tao and Xiao, Chunlei and Sun, Zhigang and Dai, Dongxu and Yang, Xueming and Zhang, Dong H.},
	title = {Extremely short-lived reaction resonances in Cl + HD (v = 1) {\textrightarrow} DCl + H due to chemical bond softening},
	volume = {347},
	number = {6217},
	pages = {60--63},
	year = {2015},
	doi = {10.1126/science.1260527},
	journal = {Science}
}

@article{wijzenbroek2014,
   author = {Wijzenbroek, M. and Kroes, G. J.},
   title = {The effect of the exchange-correlation functional on H$_{2}$ dissociation on Ru(0001)},
   journal = {J. Chem. Phys.},
   year = {2014},
   volume = {140},
   number = {8},
   pages = {084702},
   type = {Journal Article}
}

@article{polanyi1987,
   author = {Polanyi, John C.},
   title = {Some Concepts in Reaction Dynamics},
   journal = {Science},
   volume = {236},
   number = {4802},
   pages = {680-690},
   year = {1987},
   type = {Journal Article}
}

@article{jiang2015,
   author = {Jiang, B. and Hu, X. and Lin, S. and Xie, D. and Guo, H.},
   title = {Six-dimensional quantum dynamics of dissociative chemisorption of H$_{2}$ on Co(0001) on an accurate global potential energy surface},
   journal = {Phys Chem Chem Phys},
   volume = {17},
   number = {36},
   pages = {23346-55},
   year = {2015},
   type = {Journal Article}
}

@article{kolb2017,
   author = {Kolb, B. and Luo, X. and Zhou, X. and Jiang, B. and Guo, H.},
   title = {High-Dimensional Atomistic Neural Network Potentials for Molecule-Surface Interactions: HCl Scattering from Au(111)},
   journal = {J Phys Chem Lett},
   volume = {8},
   number = {3},
   pages = {666-672},
   year = {2017},
   type = {Journal Article}
}

@article{nattino2016_2,
   author = {Nattino, F. and Migliorini, D. and Bonfanti, M. and Kroes, G. J.},
   title = {Methane dissociation on Pt(111): Searching for a specific reaction parameter density functional},
   journal = {J. Chem. Phys.},
   volume = {144},
   number = {4},
   pages = {044702},
   year = {2016},
   type = {Journal Article}
}

@article{jiang11,
   author = {Jiang, B. and Guo, H.},
   title = {Towards an accurate specific reaction parameter density functional for water dissociation on Ni(111): RPBE versus PW91},
   journal = {Phys. Chem. Chem. Phys.},
   volume = {18},
   number = {31},
   pages = {21817-21824},
   year = {2016},
   type = {Journal Article}
}

@article{jiangbin2014,
   author = {Jiang, Bin and Guo, Hua},
   title = {Prediction of Mode Specificity, Bond Selectivity, Normal Scaling, and Surface Lattice Effects in Water Dissociative Chemisorption on Several Metal Surfaces Using the Sudden Vector Projection Model},
   journal = {J. Phys. Chem. C},
   volume = {118},
   number = {46},
   pages = {26851-26858},
   year = {2014},
   type = {Journal Article}
}

@article{jiang7,
   author = {Jiang, Bin and Yang, Minghui and Xie, Daiqian and Guo, Hua},
   title = {Quantum dynamics of polyatomic dissociative chemisorption on transition metal surfaces: mode specificity and bond selectivity},
   journal = {Chem. Soc. Rev.},
   volume = {45},
   number = {13},
   pages = {3621-3640},
   year = {2016},
   type = {Journal Article}
}
@article{guohan2016,
   author = {Guo, H. and Farjamnia, A. and Jackson, B.},
   title = {Effects of Lattice Motion on Dissociative Chemisorption: Toward a Rigorous Comparison of Theory with Molecular Beam Experiments},
   journal = {J. Phys. Chem. Lett.},
   volume = {7},
   number = {22},
   pages = {4576-4584},
   year = {2016},
   type = {Journal Article}
}

@article{jiangbin2016,
   author = {Jiang, Bin and Alducin, Maite and Guo, Hua},
   title = {Electron–Hole Pair Effects in Polyatomic Dissociative Chemisorption: Water on Ni(111)},
   journal = {J. Phys. Chem. Lett.},
   volume = {7},
   number = {2},
   pages = {327-331},
   year = {2016},
   type = {Journal Article}
}


@article{guohua2014,
   author = {Guo, H. and Jiang, B.},
   title = {The sudden vector projection model for reactivity: mode specificity and bond selectivity made simple},
   journal = {Acc. Chem. Res.},
   volume = {47},
   number = {12},
   pages = {3679-85},
   year = {2014},
   type = {Journal Article}
}

@article{kresse2000,
   author = {Kresse, Georg},
   title = {Dissociation and sticking of H$_{2}$ on the Ni(111), (100), and (110) substrate},
   journal = {Phys. Rev. B},
   volume = {62},
   number = {12},
   pages = {8295-8305},
   year = {2000},
   type = {Journal Article}
}

@article{lee1986,
   author = {Lee, Chyuan‐Yih and DePristo, Andrew E.},
   title = {Dissociation dynamics of H$_{2}$ on Ni(100), Ni(110), and Ni(111) surfaces},
   journal = {J. Chem. Phys.},
   volume = {84},
   number = {1},
   pages = {485-495},
   year = {1986},
   type = {Journal Article}
}

@article{kratzer1996,
   author = {Kratzer, P. and Hammer, B. and N\o{}rskov, J. K.},
   title = {Geometric and electronic factors determining the differences in reactivity of H$_{2}$ on Cu(100) and Cu(111)},
   journal = {Surf. Sci.},
   volume = {359},
   number = {1},
   pages = {45-53},
   year = {1996},
   type = {Journal Article}
}

@article{seenivasan2017,
   author = {Seenivasan, H. and Jackson, B. and Tiwari, A. K.},
   title = {Water dissociation on Ni(100), Ni(110), and Ni(111) surfaces: Reaction path approach to mode selectivity},
   journal = {J. Chem. Phys.},
   volume = {146},
   number = {7},
   pages = {074705},
   year = {2017},
   type = {Journal Article}
}

@article{chadwick2018,
   author = {Chadwick, H. and Guo, H. and Gutierrez-Gonzalez, A. and Menzel, J. P. and Jackson, B. and Beck, R. D.},
   title = {Methane dissociation on the steps and terraces of Pt(211) resolved by quantum state and impact site},
   journal = {J. Chem. Phys.},
   volume = {148},
   number = {1},
   pages = {014701},
   year = {2018},
   type = {Journal Article}
}

@article{rendulic1989,
   author = {Rendulic, K. D. and Anger, G. and Winkler, A.},
   title = {Wide range nozzle beam adsorption data for the systems H$_{2}$/nickel and H$_{2}$/Pd(100)},
   journal = {Surf. Sci.},
   volume = {208},
   number = {3},
   pages = {404-424},
   year = {1989},
   type = {Journal Article}
}

@article{mohsenzadeh2014,
   author = {Mohsenzadeh, Abas and Bolton, Kim and Richards, Tobias},
   title = {DFT study of the adsorption and dissociation of water on Ni(111), Ni(110) and Ni(100) surfaces},
   journal = {Surf. Sci.},
   volume = {627},
   pages = {1-10},
   ISSN = {00396028},
   DOI = {10.1016/j.susc.2014.04.006},
   year = {2014},
   type = {Journal Article}
}

@article{klimes2011,
  title = {Van der Waals density functionals applied to solids},
  author = {Klime\ifmmode \check{s}\else \v{s}\fi{}, J. and Bowler, David R. and Michaelides, Angelos},
  journal = {Phys. Rev. B},
  volume = {83},
  issue = {19},
  pages = {195131},
  numpages = {13},
  year = {2011},
  month = {May},
  publisher = {American Physical Society},
}

@article{dion2004,
  title={van der Waals density functional for general geometries},
  author={Dion, M and Rydberg, H and Schr$\ddot{o}$der, E and Langreth, D. C. and Lundqvist, B. I.},
  journal={Phys. Rev. Lett.},
  volume={92},
  number={24},
  pages={246401},
  year={2004},
}

@article{berland2015,
  title={van der Waals forces in density functional theory: a review of the vdW-DF method},
  author={Berland, K and Cooper, V. R. and Lee, K and Schr$\ddot{o}$der, E and Thonhauser, T and Hyldgaard, P and Lundqvist, B. I.},
  journal={Rep. Prog. Phys.},
  volume={78},
  number={6},
  pages={066501},
  year={2015},
}

@article{tkatchenko2009,
  title={Accurate molecular van der Waals interactions from ground-state electron density and free-atom reference data},
  author={Tkatchenko, A and Scheffler, M},
  journal={Phys. Rev. Lett.},
  volume={102},
  number={7},
  pages={073005},
  year={2009},
}

@article{hammer1999,
  title = {Improved adsorption energetics within density-functional theory using revised Perdew-Burke-Ernzerhof functionals},
  author = {Hammer, B. and Hansen, L. B. and N\o{}rskov, J. K.},
  journal = {Phys. Rev. B},
  volume = {59},
  issue = {11},
  pages = {7413--7421},
  year = {1999},
  month = {Mar},
  publisher = {American Physical Society},
}

@article{gross1994,
   author = {Gross, Axel and Hammer, Bjørk and Scheffler, Matthias and Brenig, Wilhelm},
   title = {High-Dimensional Quantum Dynamics of Adsorption and Desorption of H$_{2}$ at Cu(111)},
   journal = {Phys. Rev. Lett.},
   volume = {73},
   number = {23},
   pages = {3121-3124},
   ISSN = {0031-9007},
   DOI = {10.1103/PhysRevLett.73.3121},
   year = {1994},
   type = {Journal Article}
}

@article{migliorini2018,
   author = {Migliorini, Davide and Chadwick, Helen and Kroes, Geert-Jan},
   title = {Methane on a stepped surface: Dynamical insights on the dissociation of CHD$_{3}$ on Pt(111) and Pt(211)},
   journal = {J. Chem. Phys.},
   volume = {149},
   number = {9},
   pages = {094701},
   year = {2018},
   type = {Journal Article}
}

@article{wagner1989,
   author = {Wagner, Frederick T. and Moylan, Thomas E.},
   title = {Hydrogen chloride adsorption and coadsorption with hydrogen or water on platinum (111)},
   journal = {Surf. Sci.},
   volume = {216},
   number = {3},
   pages = {361-385},
   year = {1989},
   type = {Journal Article}
}

@article{tiwari2017,
   author = {Ghosh, Smita and Hariharan, Seenivasan and Tiwari, Ashwani K.},
   title = {Water Adsorption and Dissociation on Copper/Nickel Bimetallic Surface Alloys: Effect of Surface Temperature on Reactivity},
   journal = {J. Phys. Chem. C},
   volume = {121},
   number = {30},
   pages = {16351-16365},
   ISSN = {1932-7447},
   year = {2017},
   type = {Journal Article}
}


@article{tiwari2018,
   author = {Ray, Dhiman and Ghosh, Smita and Tiwari, Ashwani K.},
   title = {Controlling Heterogeneous Catalysis of Water Dissociation Using Cu-Ni Bimetallic Alloy Surfaces: A Quantum Dynamics Study},
   journal = {J. Phys. Chem. A},
   volume = {122},
   number = {26},
   pages = {5698-5709},
   year = {2018},
   type = {Journal Article}
}

@article{tiwari2019,
   author = {Ghosh, S. and Ray, D. and Tiwari, A. K.},
   title = {Effects of alloying on mode-selectivity in H$_{2}$O dissociation on Cu/Ni bimetallic surfaces},
   journal = {J. Chem. Phys.},
   volume = {150},
   number = {11},
   pages = {12},
   year = {2019},
   type = {Journal Article}
}

@article{tiwari2020,
   author = {Ghosh, S. and Tiwari, A. K.},
   title = {Multifold enhancement in water dissociation with Ag/Ni bimetallic alloy surfaces},
   journal = {Surf. Sci.},
   volume = {701},
   pages = {121695},
   year = {2020},
   type = {Journal Article}
}


@article{tiwari2021,
   author = {Roy, Sudipta and Tiwari, Ashwani K.},
   title = {Efficient Water-Gas Shift Catalysts for H$_2$O and CO Dissociation Using Cu-Ni Step Alloy Surfaces},
   journal = {J. Phys. Chem. C},
   volume = {125},
   number = {25},
   pages = {13819-13835},
   DOI = {10.1021/acs.jpcc.1c02363},
   year = {2021},
   type = {Journal Article}
}

@article{han2018,
   author = {Han, Sungmin and Mullins, C. Buddie},
   title = {Surface Alloy Composition Controlled O$_{2}$ Activation on Pd-Au Bimetallic Model Catalysts},
   journal = {ACS Catal.},
   volume = {8},
   number = {4},
   pages = {3641-3649},
   year = {2018},
   type = {Journal Article}
}

@article{wu2019,
   author = {Wu, Zhaoxuan and Yang, Bing and Miao, Shu and Liu, Wei and Xie, Jinglin and Lee, Sungsik and Pellin, Michael J. and Xiao, Dequan and Su, Dangsheng and Ma, Ding},
   title = {Lattice Strained Ni-Co alloy as a High-Performance Catalyst for Catalytic Dry Reforming of Methane},
   journal = {ACS Catal.},
   volume = {9},
   number = {4},
   pages = {2693-2700},
   year = {2019},
   type = {Journal Article}
}

@article{suoyang2007,
   author = {Suo, Yange and Zhuang, Lin and Lu, Juntao},
   title = {First-Principles Considerations in the Design of Pd-Alloy Catalysts for Oxygen Reduction},
   journal = {Angew. Chem. Int. Edit.},
   volume = {46},
   number = {16},
   pages = {2862-2864},
   year = {2007},
   type = {Journal Article}
}

@article{wangyan2021,
   author = {Wang, Yanbiao and Zhang, Tingting and Zhu, Liyan and Wang, Xu and Shao, Qijun},
   title = {The catalytic activity of Pt atomic-doped Cu(111) surface alloy for the water dissociation reaction},
   journal = {Chem. Phys.},
   volume = {543},
   pages = {111060},
   year = {2021},
   type = {Journal Article}
}

@article{farias2017,
   author = {Far\'{\i}as, D. and Minniti, M. and Miranda, R.},
   title = {Reactivity of O$_{2}$ on Pd/Ru(0001) and PdRu/Ru(0001) surface alloys},
   journal = {J. Chem. Phys.},
   volume = {146},
   number = {20},
   pages = {204701},
   year = {2017},
   type = {Journal Article}
}

@article{liufu2017,
   author = {Liu, Fuzhu and Wu, Chao and Yang, Shengchun},
   title = {Strain and Ligand Effects on CO$_{2}$ Reduction Reactions over Cu-Metal Heterostructure Catalysts},
   journal = {J. Phys. Chem. C},
   volume = {121},
   number = {40},
   pages = {22139-22146},
   year = {2017},
   type = {Journal Article}
}

@article{romos2018,
   author = {Ramos, M. and D\'{\i}az, C. and Mart\'{\i}nez, A. E. and Mart\'{\i}n, F. and Busnengo, H. F.},
   title = {Thickness-Dependent Reactivity of O$_{2}$ on Cu Layers Grown on Ru(0001) Surfaces},
   journal = {J. Phys. Chem. C},
   volume = {122},
   number = {27},
   pages = {15529-15538},
   year = {2018},
   type = {Journal Article}
}

@article{romos2016,
   author = {Ramos, M. and Mart\'{\i}nez, A. E. and Busnengo, H. F.},
   title = {Dissociative Adsorption of H$_{2}$ on PtRu Bimetallic Surfaces},
   journal = {J. Phys. Chem. C},
   volume = {120},
   number = {13},
   pages = {7201-7212},
   ISSN = {1932-7447
1932-7455},
   DOI = {10.1021/acs.jpcc.6b01432},
   year = {2016},
   type = {Journal Article}
}

@article{goikoetxea2014,
   author = {Goikoetxea, I. and Juaristi, J. I. and D\'{\i}ez Mui\~{n}o, R. and Alducin, M.},
   title = {Surface strain improves molecular adsorption but hampers dissociation for N$_{2}$ on the Fe/W(110) surface},
   journal = {Phys. Rev. Lett.},
   volume = {113},
   number = {6},
   pages = {066103},
   year = {2014},
   type = {Journal Article}
}

@article{kilchin2004,
   author = {Kitchin, J. R. and N\o{}rskov, J. K. and Barteau, M. A. and Chen, J. G.},
   title = {Role of strain and ligand effects in the modification of the electronic and chemical properties of bimetallic surfaces},
   journal = {Phys. Rev. Lett.},
   volume = {93},
   number = {15},
   pages = {156801},
   year = {2004},
   type = {Journal Article}
}

@article{laurent2009,
   author = {Laurent, G. and Mart\'{\i}n, F. and Busnengo, H. F.},
   title = {Theoretical study of hydrogen dissociative adsorption on strained pseudomorphic monolayers of Cu and Pd deposited onto a Ru(0001) substrate},
   journal = {Phys. Chem. Chem. Phys.},
   volume = {11},
   number = {33},
   pages = {7303},
   year = {2009},
   type = {Journal Article}
}

@article{liup2001,
   author = {Liu, P. and N\o{}rskov, J. K.},
   title = {Ligand and ensemble effects in adsorption on alloy surfaces},
   journal = {Phys. Chem. Chem. Phys.},
   volume = {3},
   number = {17},
   pages = {3814-3818},
   year = {2001},
   type = {Journal Article}
}

@article{ulrilleholm2016,
   author = {Ulrikkeholm, E. T. and Hansen, M. H. and Rossmeisl, J. and Chorkendorff, I.},
   title = {Investigating the coverage dependent behaviour of CO on Gd/Pt(111)},
   journal = {Phys. Chem. Chem. Phys.},
   volume = {18},
   number = {43},
   pages = {29732-29739},
   year = {2016},
   type = {Journal Article}
}

@article{laurent2008,
   author = {Laurent, G. and Busnengo, H. F. and Rivière, P. and Mart\'{\i}n, F.},
   title = {H$_2$ reactivity on strained pseudomorphic monolayers of Cu and Pd on Ru(0001)},
   journal = {Phys. Rev. B},
   volume = {77},
   number = {19},
   pages = {193408},
   year = {2008},
   type = {Journal Article}
}

@article{mavrikakis1998,
   author = {Mavrikakis, M. and Hammer, B. and N\o{}rskov, J. K.},
   title = {Effect of Strain on the Reactivity of Metal Surfaces},
   journal = {Phys. Rev. Lett.},
   volume = {81},
   number = {13},
   pages = {2819-2822},
   year = {1998},
   type = {Journal Article}
}

@article{schlapka2003,
   author = {Schlapka, A. and Lischka, M. and Gro{\ss}, A. and K\"{a}sberger, U. and Jakob, P.},
   title = {Surface Strain versus Substrate Interaction in Heteroepitaxial Metal Layers: Pt on Ru(0001)},
   journal = {Phys. Rev. Lett.},
   volume = {91},
   number = {1},
   year = {2003},
   type = {Journal Article}
}

@article{fisher2016,
   author = {Fischer, J. M. and Mahlberg, D. and Roman, T. and Gross, A.},
   title = {Water adsorption on bimetallic PtRu/Pt(111) surface alloys},
   journal = {Proc. R. Soc. A},
   volume = {472},
   number = {2194},
   pages = {20160618},
   year = {2016},
   type = {Journal Article}
}

@article{shirahata2022,
   author = {Shirahata, Naoki and Toyoshima, Ryo and Yoshida, Masaaki and Ueda, Kohei and Mase, Kazuhiko and Mun, Bongjin Simon and Kondoh, Hiroshi},
   title = {Ligand effects on surface oxide at RhPd(100) alloy surfaces: A density functional theory calculation study},
   journal = {Surf. Sci.},
   volume = {716},
   pages = {121958},
   ISSN = {00396028},
   DOI = {10.1016/j.susc.2021.121958},
   year = {2022},
   type = {Journal Article}
}

@article{grob2006,
   author = {Gro{\ss}, Axel},
   title = {Reactivity of Bimetallic Systems Studied from First Principles},
   journal = {Top. Catal.},
   volume = {37},
   number = {1},
   pages = {29-39},
   year = {2006},
   type = {Journal Article}
}

@article{jose1992,
   author = {Rodriguez, José A. and Goodman, D. Wayne},
   title = {The Nature of the Metal-Metal Bond in Bimetallic Surfaces},
   journal = {Science},
   volume = {257},
   number = {5072},
   pages = {897-903},
   year = {1992},
   type = {Journal Article}
}

@article{sakong2003,
   author = {Sakong, Sung and Gro{\ss}, Axel},
   title = {Dissociative adsorption of hydrogen on strained Cu surfaces},
   journal = {Surf. Sci.},
   volume = {525},
   number = {1},
   pages = {107-118},
   year = {2003},
   type = {Journal Article}
}

@article{hammer1999,
  title = {Improved adsorption energetics within density-functional theory using revised Perdew-Burke-Ernzerhof functionals},
  author = {Hammer, B. and Hansen, L. B. and N\o{}rskov, J. K.},
  journal = {Phys. Rev. B},
  volume = {59},
  issue = {11},
  pages = {7413--7421},
  numpages = {0},
  year = {1999},
}


@article{shi2021,
   author = {Shi, Huixia and Liu, Tianhui and Fu, Yanlin and Lu, Xiaoxiao and Fu, Bina and Zhang, Dong H.},
   title = {Quantum Effects in the Dissociative Chemisorption of N$_{2}$ on Fe(111): Full-Dimensional Quantum Dynamics and Quasi-Classical Trajectory Study},
   journal = {J. Phys. Chem. C},
   volume = {125},
   number = {42},
   pages = {23105-23114},
   year = {2021},
   type = {Journal Article}
}

@article{behler2007_2,
   author = {Behler, J. and Lorenz, S. and Reuter, K.},
   title = {Representing molecule-surface interactions with symmetry-adapted neural networks},
   journal = {J. Chem. Phys.},
   volume = {127},
   number = {1},
   pages = {014705},
   year = {2007},
   type = {Journal Article}
}

@article{tangw2009,
   author = {Tang, W. and Sanville, E. and Henkelman, G.},
   title = {A grid-based Bader analysis algorithm without lattice bias},
   journal = {J. Phys.: Condens. Matter},
   volume = {21},
   number = {8},
   pages = {084204},
   year = {2009},
   type = {Journal Article}
}

@article{sanville2007,
   author = {Sanville, Edward and Kenny, Steven D. and Smith, Roger and Henkelman, Graeme},
   title = {Improved grid-based algorithm for Bader charge allocation},
   journal = {J. Comp. Chem.},
   volume = {28},
   number = {5},
   pages = {899-908},
   year = {2007},
   type = {Journal Article}
}
@article{tianhui17,
author = {Liu,Tianhui  and Shi,Huixia  and Fu,Bina  and Zhang,Dong H. },
title = {Quantum dynamics reveal different ligand effects by vibrational excitation in the dissociative chemisorption of HCl on the Au/Ag(111) surface},
journal = {J. Chem. Phys.},
volume = {157},
number = {24},
pages = {244702},
year = {2022},    
}

@article{diaz2006,
  title = {Multidimensional Effects on Dissociation of ${\mathrm{N}}_{2}$ on Ru(0001)},
  author = {D\'{\i}az, C. and Vincent, J. K. and Krishnamohan, G. P. and Olsen, R. A. and Kroes, G. J. and Honkala, K. and N\o{}rskov, J. K.},
  journal = {Phys. Rev. Lett.},
  volume = {96},
  issue = {9},
  pages = {096102},
  numpages = {4},
  year = {2006},
  month = {Mar},
}

@article{cho2014,
author = {Cho, Jinwon and Lee, Sangheon and Han, Jonghee and Yoon, Sung Pil and Nam, Suk Woo and Choi, Sun Hee and Lee, Kwan-Young and Ham, Hyung Chul},
title = {Importance of Ligand Effect in Selective Hydrogen Formation via Formic Acid Decomposition on the Bimetallic Pd/Ag Catalyst from First-Principles},
journal = {J. Phys. Chem. C},
volume = {118},
number = {39},
pages = {22553-22560},
year = {2014},
}

@article{gerrits2018,
author = {Gerrits, Nick and Migliorini, Davide and Kroes, Geert-Jan},
title = {Dissociation of CHD$_{3}$ on Cu(111), Cu(211), and single atom alloys of Cu(111)},
journal = {J. Chem. Phys.},
volume = {149},
number = {22},
pages = {224701},
ISSN = {0021-9606},
year = {2018},
type = {Journal Article}
}

@article{gerrits2021,
author = {Gerrits, Nick and Geweke, Jan and Auerbach, Daniel J. and Beck, Rainer D. and Kroes, Geert-Jan},
title = {Highly Efficient Activation of HCl Dissociation on Au(111) via Rotational Preexcitation},
journal = {J. Phys. Chem. Lett.},
volume = {12},
number = {30},
pages = {7252-7260},
year = {2021},
type = {Journal Article}
}

@article{wang2022,
author = {Wang, Jinsong and Xin, Sisi and Xiao, Yao and Zhang, Zhengfu and Li, Zhimin and Zhang, Wang and Li, Caiju and Bao, Rui and Peng, Jian and Yi, Jianhong and Chou, Shulei},
title = {Manipulating the Water Dissociation Electrocatalytic Sites of Bimetallic Nickel-Based Alloys for Highly Efficient Alkaline Hydrogen Evolution},
journal = {Angew. Chem. Int. Edit.},
volume = {61},
number = {30},
pages = {e202202518},
year = {2022}
}

@Article{tiwari2022,
author ={Roy, Sudipta and Tiwari, Ashwani K.},
title  ={Mode selective chemistry for the dissociation of methane on efficient Ni/Pt-bimetallic alloy catalysts},
journal  ={Phys. Chem. Chem. Phys.},
year  ={2022},
volume  ={24},
issue  ={27},
pages  ={16596-16610},
type = {Journal Article}
}

@article{noyori2009,
author = {Noyori, Ryoji},
title = {Synthesizing our future},
journal = {Nat. Chem.},
volume = {1},
number = {1},
pages = {5-6},
ISSN = {1755-4349},
year = {2009},
type = {Journal Article}
}

@article{kroes2021,
author = {Kroes, G. J.},
title = {Computational approaches to dissociative chemisorption on metals: towards chemical accuracy},
journal = {Phys. Chem. Chem. Phys.},
volume = {23},
number = {15},
pages = {8962-9048},
year = {2021},
type = {Journal Article}
}

@article{honkala2005,
author = {Honkala, K. and Hellman, A. and Remediakis, I. N. and Logadottir, A. and Carlsson, A. and Dahl, S. and Christensen, C. H. and N\o{}rskov, J. K.},
title = {Ammonia Synthesis from First-Principles Calculations},
journal = {Science},
volume = {307},
number = {5709},
pages = {555-558},
year = {2005},
type = {Journal Article}
}

@article{shi2022,
author = {Shi, Huixia and Liu, Tianhui and Fu, Yanlin and Wu, Hao and Fu, Bina and Zhang, Dong H.},
title = {Dissociative Chemisorption Dynamics of Ammonia on Ni(111)},
journal = {J. Phys. Chem. C},
volume = {126},
number = {37},
pages = {15694-15702},
ISSN = {1932-7447},
year = {2022},
type = {Journal Article}
}

@article{shi2023,
author = {Shi, Huixia and Liu, Tianhui and Wu, Hao and Fu, Bina and Zhang, Dong H.},
title = {Dynamics of Dissociative Chemisorption of NH$_{3}$ on Fe(111) on a Twelve-Dimensional Potential Energy Surface},
journal = {J. Phys. Chem. C},
volume = {127},
number = {13},
pages = {6328-6336},
ISSN = {1932-7447},
year = {2023},
type = {Journal Article}
}

@article{tianhui18,
author = {Liu, Tianhui and Fu, Bina and Zhang, Dong H.},
title = {Mode specificity of water dissociating on Ni(100): An approximate full-dimensional quantum dynamics study},
journal = {J. Chem. Phys.},
volume = {158},
number = {21},
pages = {214305},
year = {2023},
type = {Journal Article}
}

@article{tianhui19,
author = {Liu, Tianhui and Peng, Tianze and Fu, Bina and Zhang, Dong H.},   
title = {Charge-Transfer-Controlled Quantum Dynamics of HCl Dissociation on the Ag/Au(111) Bimetallic Alloy Surface},   
journal = {J. Phys. Chem. Lett.},   
volume = {14},
pages = {9713-9719},   
year = {2023},   
type = {Journal Article}
}

@article{tianhui20,   
author = {Liu, Tianhui and Peng, Tianze and Fu, Bina and Zhang, Dong H.},   
title = {Six-dimensional quantum dynamics study for the dissociative chemisorption of H2 on pure and alloyed AgAu surfaces},   
journal = {J. Chem. Phys.},   
volume = {160},   
number = {1},   
pages = {014703},    
year = {2024},   
type = {Journal Article}
}

@article{tianhui21,   
author = {Liu, Tianhui and Fu, Bina and Zhang, Dong H.},   
title = {Bond-selective effect for the dissociative chemisorption of HOD on the Ni(100) surface revealed at the full-dimensional quantum dynamical level},   
journal = {J. Chem. Phys.},   
volume = {160},   
number = {17},   
pages = {174303},   
year = {2024},   
type = {Journal Article}
}

@article{tianhui22,   
author = {Liu, Tianhui and Fu, Bina and Zhang, Dong H.},   
title = {Highly Enhanced Reactivity of HCl on the Ag/Au(111) Alloy Surface via Rotational Quantum State Excitation},
journal = {J. Chem. Phys.},   
volume = {161},   
number = {23},   
pages = {234305},   
year = {2024}, 
type = {Journal Article}
}

@article{tianhui23,
author = {Liu, Tianhui and Fu, Bina and Zhang, Dong H.},
title = {Surface strain hampers dissociation and induces curious rotational-alignment effect for HCl on the Au/Cu(111) alloy surface},
journal = {J. Chem. Phys.},
volume = {162},
number = {13},
pages = {134703},
ISSN = {0021-9606
1089-7690},
DOI = {10.1063/5.0260125},
year = {2025},
type = {Journal Article}
}

@article{tianhui24,
author = {Liu, Tianhui and Fu, Bina and Zhang, Dong H.},
title = {Six-Dimensional Quantum Dynamics of Dissociation of HCl on Bimetallic Surfaces: Cu/Ag(111) vs. Cu/Au(111)},
journal = {Chin. J. Chem. Phys.},
volume = {38},
number = {4},
pages = {415-426},
ISSN = {1674-0068},
DOI = {10.1063/1674-0068/cjcp2505062},
url = {http://cjcp.ustc.edu.cn/hxwlxb/en/article/doi/10.1063/1674-0068/cjcp2505062},
year = {2025},
type = {Journal Article}
}


@article{jiang12,
author = {Jiang, B.},
title = {Rotational and steric effects in water dissociative chemisorption on Ni(111)},
journal = {Chem. Sci.},
volume = {8},
number = {9},
pages = {6662-6669},
year = {2017},
type = {Journal Article}
}

@article{juurlink2000,
author = {Juurlink, Ludo B. F. and Smith, Richard R. and Utz, Arthur L.},
title = {The role of rotational excitation in the activated dissociative chemisorption of vibrationally excited methane on Ni(100)},
journal = {Faraday Discuss.},
volume = {117},
number = {0},
pages = {147-160},
year = {2000},
type = {Journal Article}
}

@article{diaz2010_2,
author = {D\'{\i}az, C. and Olsen, R. A. and Auerbach, D. J. and Kroes, G. J.},
title = {Six-dimensional dynamics study of reactive and non reactive scattering of H$_{2}$ from Cu(111) using a chemically accurate potential energy surface},
journal = {Phys. Chem. Chem. Phys.},
volume = {12},
number = {24},
pages = {6499-6519},
year = {2010},
type = {Journal Article}
}

@article{chen2012,
author = {Chen, J. C. and Ramos, M. and Arasa, C. and Juanes-Marcos, J. C. and Somers, M. F. and Martinez, A. E. and , D\'{\i}az, C. and Olsen, R. A. and Kroes, G. J.},
title = {Dynamics of H$_{2}$ dissociation on the 1/2 ML c(2x2)-Ti/Al(100) surface},
journal = {Phys. Chem. Chem. Phys.},
volume = {14},
number = {9},
pages = {3234-47},
year = {2012},
type = {Journal Article}
}

@article{shuai2017,
author = {Shuai, Quan and Kaufmann, Sven and Auerbach, Daniel J. and Schwarzer, Dirk and Wodtke, Alec M.},
title = {Evidence for Electron–Hole Pair Excitation in the Associative Desorption of H$_{2}$ and D$_{2}$ from Au(111)},
journal = {J. Phys. Chem. Lett.},
volume = {8},
number = {7},
pages = {1657-1663},
year = {2017},
type = {Journal Article}
}

@article{wijzenbroek2016,
author = {Wijzenbroek, Mark and Helstone, Darcey and Meyer, Jörg and Kroes, Geert-Jan},
title = {Dynamics of H2 dissociation on the close-packed (111) surface of the noblest metal: H$_{2}$ + Au(111)},
journal = {.J. Chem. Phys.},
volume = {145},
number = {14},
pages = {144701},
ISSN = {0021-9606},
year = {2016},
type = {Journal Article}
}

@article{busnengo2003,
author = {Busnengo, H. F. and Pijper, E. and Kroes, G. J. and Salin, A.},
title = {Rotational effects in dissociation of H$_{2}$ on Pd(111): Quantum and classical study},
journal = {J. Chem. Phys.},
volume = {119},
number = {23},
pages = {12553},
year = {2003},
type = {Journal Article}
}

@article{smeets2021,
author = {Smeets, E. W. F. and Kroes, G. J.},
title = {Designing new SRP density functionals including non-local vdW-DF2 correlation for H$_{2}$ + Cu(111) and their transferability to H$_{2}$ + Ag(111), Au(111) and Pt(111)},
journal = {Phys. Chem. Chem. Phys.},
volume = {23},
number = {13},
pages = {7875-7901},
year = {2021},
type = {Journal Article}
}

@article{jiang2016,
author = {Jiang, Bin and Guo, Hua},
title = {Origin of Steric Effects in Methane Dissociative Chemisorption},
journal = {J. Phys. Chem. C},
volume = {120},
number = {15},
pages = {8220-8226},
year = {2016},
type = {Journal Article}
}

@article{shen2024,   
author = {Shen, Qiqi and Zhu, Lingjun and Wu, Jiawei and Dong, Wenrui and Wang, Xingan and Wang, Tao and Jiang, Bin and Yang, Xueming},   
title = {Coverage dependent dissociative adsorption of HCl on Au(111)},  
 journal = {Chin. J. Chem. Phys.},   
 volume = {37},   
 number = {4},   
 pages = {490-496},  
 year = {2024},   
 type = {Journal Article}
 }

@article{hammer1995,   
author = {Hammer, B. and N\o{}rskov, J. K.},   
title = {Electronic factors determining the reactivity of metal surfaces},  
journal = {Surf. Sci.},   
volume = {343},   
number = {3},   
pages = {211-220},    
year = {1995},   
type = {Journal Article}
}

@article{greeley2004,   
author = {Greeley, Jeff and Mavrikakis, Manos},   
title = {Alloy catalysts designed from first principles},   
journal = {Nat. Mater.},   
volume = {3},   
number = {11},   
pages = {810-815},      
year = {2004},   
type = {Journal Article}
}


@article{steinsiek2018_1,   
author = {Steinsiek, Christoph and Shirhatti, Pranav R. and Geweke, Jan and Bartels, Christof and Wodtke, Alec M.},   
title = {Work Function Dependence of Vibrational Relaxation Probabilities: NO(v = 2) Scattering from Ultrathin Metallic Films of Ag/Au(111)},   
journal = {J. Phys. Chem. C},   
volume = {122},   
number = {18},   
pages = {10027-10033},   
year = {2018},   
type = {Journal Article}
}

@article{steinsiek2018_2,   
author = {Steinsiek, Christoph and Shirhatti, Pranav R. and Geweke, Jan and Lau, Jascha A. and Altschäffel, Jan and Kandratsenka, Alexander and Bartels, Christof and Wodtke, Alec M.},   
title = {Translational Inelasticity of NO and CO in Scattering from Ultrathin Metallic Films of Ag/Au(111)},   
journal = {J. Phys. Chem. C},   
volume = {122},   
number = {33},   
pages = {18942-18948},   
year = {2018},   
type = {Journal Article}
}

@article{guo2014,   
author = {Guo, Hua and Jiang, Bin},   
title = {The Sudden Vector Projection Model for Reactivity: Mode Specificity and Bond Selectivity Made Simple},   
journal = {Acc. Chem. Res.},   
volume = {47},   
number = {12},   
pages = {3679-3685},   
year = {2014},   
type = {Journal Article}
}

@article{gerrits2019,
author = {Gerrits, N. and Kroes, G. J.},
title = {Curious Mechanism of the Dissociative Chemisorption of Ammonia on Ru(0001)},
journal = {J. Phys. Chem. C},
volume = {123},
number = {46},
pages = {28291-28300},
ISSN = {1932-7447},
year = {2019},
type = {Journal Article}
}

@article{kroes2025,
author = {Kroes, Geert-Jan and Meyer, Jörg},
title = {Best-of-both-worlds computational approaches to difficult-to-model dissociation reactions on metal surfaces},
journal = {Chem. Sci.},
volume = {16},
number = {2},
pages = {480-506},
ISSN = {2041-6520},
DOI = {10.1039/D4SC06004K},
year = {2025},
type = {Journal Article}
}

@article{Meng_2025,
author = {Meng, Kaixin and Huang, Haiming and Liu, Tianhui},
title = {Site-selective reactivity modulation with intact reaction dynamics in H2 dissociation on single-atom alloy Au1/Ag(111) surface: Six dimensional quantum insights},
journal = {J. Chem. Phys.},
volume = {163},
number = {1},
pages = {014304},
ISSN = {0021-9606
1089-7690},
DOI = {10.1063/5.0278056},
year = {2025},
type = {Journal Article}
}
